# Supplementary material for: Time-Course of Changes in Choroidal Thickness after Complete Mydriasis Induced by Compound Tropicamide in Children
Source: PLoS One. 2016 Sep 13;11(9):e0162468. doi: 10.1371/journal.pone.0162468 (PMC5021335; doi:10.1371/journal.pone.0162468)
Supplement: S1 Table — (XLSX) [file pone.0162468.s001.xlsx]

## Sheet: 1st biometrics measurement
Data base
			baseline						0 minute following the complete mydriasis						30 minutes following the complete mydriasis						60 minutes following the complete mydriasis
ID	GENDER	EYE	AD (mm)	LT(mm)	AL(mm)	K1(D)	K2(D)		AD (mm)	LT(mm)	AL(mm)	K1(D)	K2(D)		AD (mm)	LT(mm)	AL(mm)	K1(D)	K2(D)		AD (mm)	LT(mm)	AL(mm)	K1(D)	K2(D)
IB0318	male	OD	3.24	3.38	25.35	40.74	41.3		3.25	3.36	25.36	40.76	41.21		3.3	3.34	25.35	40.68	41.1		3.3	3.36	25.35	40.73	41.04
IB0319	female	OD	3.5	3.17	25.86	42.87	44.53		3.62	3.15	25.85	42.74	44.63		3.64	3.15	25.84	42.78	44.49		3.63	3.15	25.84	42.68	44.46
IB0320	male	OD	2.7	3.51	25.05	41.55	42.98		2.74	3.49	25.06	41.43	42.66		2.74	3.48	25.03	41.56	42.52		2.74	3.47	25.03	41.5	42.71
IB0321	female	OD	3.27	3.37	26.16	40.65	41.93		3.3	3.37	26.15	40.63	41.93		3.28	3.36	26.15	40.65	41.92		3.27	3.37	26.16	40.7	41.97
IB0322	female	OD	2.81	3.43	25.39	41.55	42.47		2.9	3.4	25.37	41.59	42.48		2.89	3.4	25.37	41.57	42.21		2.89	3.41	25.37	41.47	42.38
IB0323	female	OD	3.11	3.46	24.36	43.22	44.29		3.16	3.46	24.35	43.09	44.11		3.15	3.46	24.35	43.21	44.27		3.16	3.45	24.32	43.07	44.37
IB0325	female	OD	3.2	3.33	23.71	44.27	45.1		3.24	3.31	23.7	44.06	45.13		3.23	3.32	23.7	44.15	44.88		3.27	3.33	23.7	44.07	44.89
IB0326	male	OD	2.87	3.07	25.14	42.66	43.96		2.93	3.05	25.12	42.57	44.28		2.86	3.05	25.09	42.56	44.1		2.91	3.05	25.11	42.57	44.04
IB0327	female	OD	3.13	3.42	25.7	40.72	41.43		3.2	3.37	25.72	40.71	41.32		3.21	3.36	25.72	40.7	41.38		3.2	3.38	25.71	40.71	41.38
IB0329	female	OD	3.21	3.47	25.61	40.74	42.58		3.25	3.45	25.64	40.71	42.55		3.24	3.43	25.63	40.69	42.7		3.23	3.45	25.63	40.72	42.51
IB0330	female	OD	3.1	3.62	24.28	43.64	44.41		3.16	3.61	24.25	43.79	44.28		3.18	3.6	24.26	43.59	44.34		3.19	3.61	24.24	43.63	44.23
IB0331	male	OD	2.92	3.52	25.71	40.73	41.89		3.04	3.51	25.7	40.71	41.83		3.04	3.49	25.71	40.73	41.66		3.04	3.48	25.7	40.67	41.68
IB0332	female	OD	3.32	3.43	24.99	42.93	43.5		3.34	3.42	24.99	42.88	43.55		3.42	3.42	24.97	42.92	43.39		3.42	3.42	24.97	42.92	43.51
IB0334	female	OD	3.38	3.25	24.57	43.35	44.92		3.41	3.2	24.53	43.39	44.74		3.4	3.21	24.51	43.49	44.66		3.4	3.22	24.51	43.35	44.78
IB0337	male	OD	3.27	3.27	25.77	42.83	43.52		3.42	3.2	25.74	42.69	43.8		3.32	3.2	25.75	42.86	43.56		3.35	3.19	25.74	42.83	43.57
IB0338	female	OD	3.13	3.7	23.76	43.09	44.56		3.17	3.67	23.79	43.06	44.67		3.19	3.65	23.78	43.15	44.64		3.19	3.67	23.78	43.05	44.36
IB0339	male	OD	3.03	3.55	25.37	42.15	43.29		3.13	3.48	25.37	42.23	43.3		3.14	3.47	25.36	42.1	43.3		3.14	3.49	25.35	42.2	43.25
IB0341	male	OD	3.33	3.29	25.59	42.32	44.14		3.45	3.27	25.56	42.17	43.95		3.47	3.27	25.57	42.21	44.02		3.45	3.28	25.55	42.21	44.04
IB0344	male	OD	3.25	3.28	24.91	43.24	44.46		3.32	3.25	24.91	43.23	44.25		3.34	3.24	24.9	43.17	44.32		3.33	3.25	24.9	43.18	44.38
IB0347	male	OD	3.32	3.3	25.09	41.59	43.66		3.45	3.25	25.08	41.46	43.74		3.46	3.27	25.06	41.53	43.52		3.45	3.28	25.06	41.66	43.37
IB0348	male	OD	3.27	3.42	24.74	42.62	43.84		3.39	3.45	24.71	42.54	43.5		3.42	3.45	24.69	42.53	43.5		3.43	3.44	24.68	42.49	43.46
IB0349	male	OD	3.17	3.62	25.85	39.8	41.79		3.24	3.53	25.85	39.84	41.77		3.23	3.51	25.84	40	41.95		3.22	3.52	25.84	39.8	41.75
IB0350	female	OD	3.38	3.11	25.48	42.94	43.44		3.43	3.1	25.46	42.82	43.51		3.48	3.09	25.45	42.83	43.45		3.48	3.1	25.45	42.87	43.38
IB0351	male	OD	3.02	3.24	24.78	43	44.29		3.02	3.25	24.79	42.96	44.37		3.03	3.26	24.8	42.89	44.38		3.01	3.26	24.78	42.86	44.13
IB0352	male	OD	3.5	3.32	25.84	41.23	42.94		3.57	3.31	25.79	41.17	42.89		3.5	3.31	25.8	41.21	42.72		3.5	3.31	25.8	41.11	42.94
IB0353	female	OD	3.49	3.37	24.97	43.54	44.94		3.51	3.32	24.98	43.48	45		3.53	3.32	24.98	43.52	45.01		3.53	3.3	24.97	43.43	44.9
IB0354	female	OD	3.25	3.36	25.79	41.95	43.53		3.35	3.31	25.8	41.89	43.44		3.35	3.34	25.78	41.87	43.38		3.34	3.35	25.77	41.89	43.41
IB0355	female	OD	3.1	3.42	24.37	43.08	44.18		3.11	3.39	24.35	42.86	44.07		3.11	3.38	24.36	42.94	44.01		3.12	3.39	24.37	42.92	43.98
IB0356	female	OD	3.55	3.31	24.08	44.36	44.91		3.64	3.25	24.04	44.39	45.06		3.65	3.24	24.06	44.3	44.97		3.63	3.24	24.05	44.28	44.96
IB0360	male	OD	3.21	3.38	25.23	42.42	43.06		3.26	3.36	25.23	42.31	43.01		3.25	3.35	25.19	42.29	42.85		3.29	3.35	25.21	42.34	42.89
IB0361	female	OD	3.02	3.54	23.17	44.61	45.05		3.05	3.52	23.17	44.68	45.14		3.06	3.56	23.18	44.52	45.34		3.07	3.56	23.18	44.57	44.99
IB0362	male	OD	3.05	3.19	27.07	39.92	41.89		3.11	3.15	27.06	39.91	41.81		3.14	3.13	27.05	40.05	41.65		3.14	3.15	27.02	39.98	42.17
IB0365	female	OD	3	3.27	24.78	41.91	43.04		3.07	3.22	24.75	41.86	43.15		3.09	3.22	24.76	41.82	42.93		3.08	3.24	24.73	41.79	43.11
IB0366	female	OD	3.21	3.27	25.26	42.48	44.06		3.28	3.24	25.26	42.44	43.92		3.28	3.24	25.24	42.5	44.02		3.28	3.25	25.24	42.53	43.9
IB0368	male	OD	3.22	3.31	26.18	41.51	42.35		3.28	3.26	26.21	41.45	42.33		3.3	3.25	26.17	41.44	42.33		3.31	3.24	26.17	41.35	42.35
IB0370	female	OD	2.99	3.21	26.01	40.28	41.2		3.03	3.22	26.01	40.36	41.22		3.05	3.24	26	40.28	41.17		3.05	3.22	26	40.21	41.26
IB0372	female	OD	3.53	3.36	24.15	43.66	44.93		3.57	3.34	24.14	43.71	44.95		3.59	3.34	24.14	43.66	44.83		3.59	3.35	24.15	43.64	44.91
IB0373	female	OD	3.39	3.45	24.09	42.68	43.32		3.46	3.43	24.08	42.73	43.42		3.45	3.44	24.07	42.66	43.39		3.45	3.45	24.07	42.72	43.29
IB0374	female	OD	3.1	3.51	25.21	43	43		3.24	3.44	25.19	42.94	43.22		3.24	3.44	25.18	42.96	43.13		3.25	3.43	25.18	42.96	43.03

## Sheet: 2ed biometrics measurment 
Data base
			baseline						0 minute following the complete mydriasis						30 minutes following the complete mydriasis						60 minutes following the complete mydriasis
ID	GENDER	EYE	AD (mm)	LT(mm)	AL(mm)	K1(D)	K2(D)		AD (mm)	LT(mm)	AL(mm)	K1(D)	K2(D)		AD (mm)	LT(mm)	AL(mm)	K1(D)	K2(D)		AD (mm)	LT(mm)	AL(mm)	K1(D)	K2(D)
IB0318	male	OD	3.22	3.4	25.36	40.6	41.26		3.25	3.37	25.33	40.72	41.41		3.28	3.34	25.36	40.77	41.16		3.29	3.37	25.33	40.69	41.03
IB0319	female	OD	3.47	3.2	25.88	42.79	44.62		3.6	3.16	25.85	42.62	44.83		3.64	3.14	25.84	42.74	44.42		3.63	3.14	25.83	42.68	44.48
IB0320	male	OD	2.72	3.48	25.04	41.63	43.07		2.74	3.48	25.06	41.52	42.72		2.74	3.48	25.05	41.63	42.59		2.75	3.46	25.06	41.56	42.6
IB0321	female	OD	3.25	3.4	26.16	40.62	41.93		3.31	3.37	26.16	40.62	41.88		3.29	3.36	26.16	40.57	41.77		3.28	3.37	26.16	40.66	42
IB0322	female	OD	2.8	3.45	25.4	41.54	42.5		2.87	3.4	25.39	41.44	42.39		2.89	3.4	25.38	41.59	42.26		2.9	3.4	25.38	41.47	42.39
IB0323	female	OD	3.1	3.46	24.37	43.2	44.29		3.16	3.46	24.35	43.17	44.14		3.16	3.45	24.35	43.21	44.32		3.15	3.46	24.35	43.1	44.38
IB0325	female	OD	3.18	3.35	23.72	44.28	44.9		3.23	3.32	23.7	44.03	44.8		3.23	3.32	23.71	44.07	44.81		3.25	3.34	23.68	44.17	44.7
IB0326	male	OD	2.87	3.08	25.12	42.65	43.99		2.89	3.06	25.12	42.62	44.22		2.86	3.05	25.11	42.64	44.18		2.9	3.07	25.14	42.42	44.18
IB0327	female	OD	3.13	3.42	25.71	40.71	41.44		3.19	3.37	25.73	40.79	41.27		3.19	3.37	25.72	40.65	41.39		3.19	3.39	25.72	40.71	41.34
IB0329	female	OD	3.2	3.46	25.63	40.72	42.57		3.25	3.45	25.63	40.74	42.59		3.23	3.42	25.63	40.73	42.63		3.23	3.44	25.63	40.73	42.65
IB0330	female	OD	3.11	3.62	24.3	43.65	44.33		3.16	3.62	24.27	43.5	44.48		3.17	3.61	24.26	43.52	44.22		3.18	3.6	24.25	43.64	44.42
IB0331	male	OD	2.94	3.5	25.72	40.78	41.81		3.05	3.48	25.7	40.73	41.8		3.03	3.49	25.71	40.68	41.63		3.03	3.49	25.7	40.7	41.58
IB0332	female	OD	3.32	3.43	24.99	43.05	43.42		3.33	3.42	24.98	42.83	43.56		3.42	3.4	24.99	42.89	43.47		3.41	3.42	24.99	42.9	43.43
IB0334	female	OD	3.37	3.25	24.53	43.48	45.07		3.41	3.21	24.53	43.4	44.7		3.41	3.21	24.52	43.41	44.73		3.41	3.21	24.52	43.5	44.81
IB0337	male	OD	3.31	3.23	25.76	42.87	43.41		3.41	3.2	25.75	42.68	43.63		3.33	3.2	25.76	42.75	43.5		3.35	3.2	25.74	42.81	43.35
IB0338	female	OD	3.12	3.72	23.77	43.06	44.77		3.16	3.67	23.78	43.07	44.57		3.18	3.67	23.79	42.97	44.54		3.18	3.67	23.77	43.03	44.39
IB0339	male	OD	3.05	3.52	25.39	42.23	43.39		3.13	3.48	25.36	42.13	43.29		3.15	3.47	25.37	42.2	43.33		3.13	3.48	25.35	42.23	43.19
IB0341	male	OD	3.31	3.32	25.6	42.37	43.95		3.44	3.27	25.57	42.13	43.8		3.46	3.27	25.55	42.08	44.04		3.44	3.27	25.56	42.13	44.14
IB0344	male	OD	3.23	3.3	24.91	43.25	44.45		3.32	3.26	24.9	43.13	44.16		3.32	3.26	24.9	43.16	44.29		3.32	3.26	24.91	43.12	44.26
IB0347	male	OD	3.29	3.33	25.09	41.6	43.66		3.44	3.26	25.09	41.56	43.4		3.44	3.27	25.08	41.52	43.56		3.43	3.26	25.06	41.6	43.35
IB0348	male	OD	3.27	3.46	24.74	42.54	43.67		3.39	3.46	24.7	42.49	43.28		3.43	3.45	24.68	42.53	43.62		3.41	3.46	24.68	42.52	43.7
IB0349	male	OD	3.19	3.59	25.85	39.89	41.92		3.23	3.52	25.85	39.96	41.69		3.23	3.52	25.84	39.93	41.74		3.23	3.52	25.85	39.85	41.71
IB0350	female	OD	3.38	3.11	25.47	42.88	43.45		3.43	3.1	25.46	42.8	43.44		3.46	3.1	25.45	42.85	43.66		3.47	3.1	25.45	42.83	43.44
IB0351	male	OD	2.96	3.33	24.81	42.92	44.23		3.03	3.25	24.79	42.96	44.29		3.03	3.24	24.8	42.88	44.22		3.02	3.29	24.79	42.84	44.13
IB0352	male	OD	3.48	3.32	25.83	41.19	42.89		3.57	3.31	25.79	41.15	42.75		3.5	3.31	25.8	41.18	42.7		3.51	3.3	25.81	41.2	42.98
IB0353	female	OD	3.47	3.39	24.96	43.59	45.15		3.51	3.32	24.97	43.54	45.05		3.53	3.31	24.98	43.49	44.83		3.53	3.31	24.97	43.53	44.8
IB0354	female	OD	3.27	3.35	25.78	41.97	43.39		3.35	3.31	25.76	41.91	43.38		3.35	3.32	25.78	41.84	43.43		3.35	3.32	25.76	41.87	43.39
IB0355	female	OD	3.1	3.42	24.35	43.06	43.75		3.11	3.37	24.36	42.98	43.93		3.11	3.39	24.36	42.93	43.82		3.12	3.37	24.35	42.94	43.79
IB0356	female	OD	3.56	3.3	24.08	44.39	44.81		3.64	3.26	24.01	44.38	45.05		3.65	3.23	24.03	44.44	45.09		3.64	3.25	24.04	44.35	44.98
IB0360	male	OD	3.22	3.38	25.24	42.43	43.02		3.27	3.36	25.22	42.31	43.08		3.25	3.36	25.23	42.36	42.89		3.29	3.35	25.18	42.39	43.14
IB0361	female	OD	3.04	3.53	23.16	44.66	45.09		3.05	3.53	23.17	44.52	45.12		3.07	3.53	23.19	44.57	45.04		3.05	3.56	23.19	44.52	45.02
IB0362	male	OD	3.05	3.18	27.06	40.04	41.79		3.11	3.15	27.04	39.98	41.72		3.13	3.14	27.06	39.97	41.95		3.12	3.14	27.04	39.89	41.85
IB0365	female	OD	3	3.27	24.74	41.9	43.16		3.07	3.23	24.77	41.89	42.97		3.08	3.23	24.76	41.9	42.92		3.08	3.23	24.75	41.81	43.16
IB0366	female	OD	3.21	3.27	25.26	42.47	44.19		3.29	3.24	25.25	42.44	43.95		3.28	3.25	25.24	42.52	44.03		3.27	3.25	25.24	42.52	43.83
IB0368	male	OD	3.18	3.36	26.2	41.39	42.51		3.28	3.25	26.18	41.5	42.26		3.3	3.25	26.18	41.45	42.18		3.31	3.26	26.18	41.29	42.34
IB0370	female	OD	2.99	3.22	26.01	40.28	41.25		3.02	3.25	26.03	40.32	41.25		3.03	3.22	26.01	40.3	41.18		3.04	3.24	26.01	40.21	41.27
IB0372	female	OD	3.53	3.36	24.15	43.86	45		3.56	3.35	24.14	43.74	44.89		3.58	3.34	24.13	43.65	44.77		3.58	3.35	24.13	43.69	44.97
IB0373	female	OD	3.38	3.46	24.08	42.7	43.33		3.46	3.44	24.07	42.7	43.37		3.46	3.43	24.07	42.68	43.36		3.45	3.46	24.06	42.66	43.38
IB0374	female	OD	3.14	3.46	25.19	43.02	43.02		3.22	3.44	25.2	42.99	43.16		3.23	3.43	25.18	42.92	43.21		3.25	3.43	25.19	42.86	43.12

## Sheet: 1st measurement of ChT
Data base
			SFCT (μm)					Superior 1 mm (μm)					Superior 3 mm (μm)					Nasal 1 mm (μm)					Nasal 3 mm (μm)					Inferior 1 mm (μm)					Inferior 3 mm (μm)					Temporal 1 mm (μm)					Temporal 3 mm (μm)
ID	GENDER	EYE	baseline	0 min	30 min	60 min		baseline	0 min	30 min	60 min		baseline	0 min	30 min	60 min		baseline	0 min	30 min	60 min		baseline	0 min	30 min	60 min		baseline	0 min	30 min	60 min		baseline	0 min	30 min	60 min		baseline	0 min	30 min	60 min		baseline	0 min	30 min	60 min
IB0318	male	OD	268	259	254	253		302	293	296	296		293	290	290	290		236	230	230	227		165	159	159	162		272	269	263	266		266	260	260	263		287	281	281	284		293	287	287	290
IB0319	female	OD	156	149	148	139		163	167	167	161		164	170	167	167		120	120	123	117		68	65	65	62		170	173	176	170		164	164	167	164		167	167	167	161		222	222	222	216
IB0320	male	OD	288	287	278	263		293	310	287	284		263	287	263	263		266	272	261	258		187	187	184	184		307	313	296	296		319	348	319	316		328	340	328	322		275	287	281	269
IB0321	female	OD	259	250	240	244		308	302	299	299		364	388	364	370		234	234	231	231		126	126	117	120		228	228	219	225		250	256	256	253		265	271	262	268		339	348	339	336
IB0322	female	OD	224	210	210	201		241	241	241	241		278	269	272	272		201	195	195	195		145	142	142	145		225	222	228	225		281	284	293	284		259	253	250	253		262	259	259	259
IB0323	female	OD	153	147	144	141		156	153	156	159		168	168	178	178		104	98	101	101		74	70	70	70		172	168	172	175		153	153	150	156		172	162	168	175		181	175	179	187
IB0325	female	OD	345	340	334	330		373	376	373	370		414	414	417	414		328	328	322	316		230	227	233	230		352	355	355	358		325	328	319	319		346	343	337	331		316	316	319	319
IB0326	male	OD	249	240	234	237		240	237	237	231		277	270	273	270		219	216	219	213		152	152	155	152		273	267	261	267		273	267	273	270		243	240	237	240		240	240	237	240
IB0327	female	OD	223	217	211	208		271	279	273	265		273	268	262	262		199	190	184	187		138	137	134	134		256	250	247	247		238	244	235	232		253	250	247	238		196	196	196	196
IB0329	female	OD	308	298	289	297		271	277	268	271		250	253	250	253		240	234	231	228		146	149	149	144		268	259	259	256		228	228	222	216		286	277	271	276		283	283	277	276
IB0330	female	OD	324	321	321	318		319	322	325	322		304	301	301	301		274	271	271	268		179	185	182	179		286	283	283	280		253	250	253	247		316	316	316	313		268	271	268	271
IB0331	male	OD	205	195	196	189		210	210	210	207		234	231	231	225		171	162	162	159		87	90	87	90		165	162	162	153		129	129	132	132		198	186	186	185		243	243	240	237
IB0332	female	OD	243	237	225	231		271	271	268	271		264	270	267	267		237	231	228	228		147	147	147	147		210	210	207	207		204	197	198	198		231	228	225	219		228	234	237	237
IB0334	female	OD	382	376	376	367		348	357	354	348		296	299	299	305		336	330	330	327		170	167	171	167		333	336	333	336		282	278	287	281		418	412	412	406		410	406	403	406
IB0337	male	OD	313	314	304	292		313	316	310	307		323	323	317	323		280	277	268	271		167	173	167	164		310	304	307	301		307	307	307	304		313	313	304	295		248	253	243	240
IB0338	female	OD	226	240	213	211		265	262	265	265		253	259	253	250		217	232	211	214		161	167	164	167		235	235	229	229		191	197	191	188		238	257	241	232		268	268	259	265
IB0339	male	OD	217	211	208	202		241	241	232	232		265	265	271	265		214	217	208	205		149	149	152	149		226	223	220	217		182	179	185	176		253	247	244	235		179	179	179	173
IB0341	male	OD	216	210	207	207		201	201	204	204		174	177	174	177		186	186	183	186		122	113	110	113		232	238	232	235		238	232	232	235		244	247	244	244		268	262	262	265
IB0344	male	OD	177	171	168	171		219	216	225	216		240	237	243	240		177	186	180	180		105	111	108	105		165	168	174	171		201	213	207	210		174	186	177	177		225	231	231	225
IB0347	male	OD	248	238	228	232		251	251	260	251		304	307	304	300		195	192	192	189		142	146	142	142		276	273	273	269		226	232	232	229		276	279	269	273		273	273	273	266
IB0348	male	OD	216	221	216	213		195	191	198	185		168	165	168	168		180	177	177	171		98	94	98	98		232	219	219	223		223	219	219	219		283	274	274	271		277	268	268	265
IB0349	male	OD	186	186	173	173		210	216	216	216		228	225	231	228		177	183	173	173		107	107	116	103		219	225	216	216		216	210	219	213		204	204	198	201		213	216	207	207
IB0350	female	OD	192	186	177	172		204	208	211	204		204	204	214	208		158	161	158	155		136	133	136	130		195	192	201	198		198	195	201	204		235	229	226	226		285	282	282	285
IB0351	male	OD	177	168	169	166		201	198	195	195		204	198	198	195		149	142	139	136		84	81	84	84		161	158	155	155		136	133	133	133		204	206	201	201		195	195	198	208
IB0352	male	OD	326	320	314	311		317	311	307	314		342	339	339	335		283	285	280	280		197	194	194	194		289	289	289	286		302	295	289	292		310	308	299	299		262	265	268	271
IB0353	female	OD	252	246	240	240		213	213	213	216		234	228	228	223		219	219	219	219		165	153	156	159		240	237	252	243		267	270	270	264		295	298	284	287		255	258	258	258
IB0354	female	OD	234	227	225	219		240	232	230	227		266	266	268	268		237	234	231	228		171	171	168	168		237	234	228	222		216	222	222	225		243	237	234	231		225	222	222	222
IB0355	female	OD	151	148	142	137		179	182	176	173		250	250	244	231		117	117	111	108		99	102	105	100		160	160	163	157		176	179	182	173		145	145	139	136		210	207	207	207
IB0356	female	OD	287	284	277	277		262	255	259	259		277	280	277	271		259	249	249	246		172	172	169	172		295	295	289	292		255	262	259	262		308	311	299	302		369	363	363	366
IB0360	male	OD	195	189	183	184		180	189	186	186		180	183	186	180		168	162	159	162		117	111	111	108		204	198	195	198		198	192	198	192		183	180	174	171		174	183	183	180
IB0361	female	OD	240	234	232	226		242	239	238	236		287	291	288	285		203	198	191	189		137	140	134	137		234	239	239	235		251	245	243	243		257	255	249	246		267	268	265	266
IB0362	male	OD	152	145	142	144		170	172	168	169		196	195	194	194		145	141	141	137		146	143	145	144		142	137	139	139		144	148	149	147		153	153	149	148		147	150	148	145
IB0365	female	OD	213	206	198	194		178	177	179	170		166	166	164	163		162	164	158	158		101	97	96	97		213	209	203	203		175	172	172	172		230	225	220	218		214	215	193	199
IB0366	female	OD	345	345	328	329		336	332	332	333		352	357	356	354		316	313	313	307		164	158	155	155		330	344	346	342		319	321	334	325		374	374	369	377		365	362	360	362
IB0368	male	OD	273	263	259	256		270	273	270	267		264	273	264	267		246	246	243	237		192	192	189	189		312	306	294	297		303	297	294	297		285	285	279	275		308	315	309	314
IB0370	female	OD	219	216	216	211		224	214	219	216		309	298	309	299		198	192	191	186		105	102	105	105		231	229	225	220		227	214	221	225		252	255	252	246		330	321	326	321
IB0372	female	OD	222	216	210	208		238	222	229	224		190	177	180	184		198	189	186	186		114	111	111	108		224	224	223	226		146	130	128	124		259	259	256	259		231	241	234	243
IB0373	female	OD	173	175	167	169		170	169	169	166		198	198	193	194		134	136	132	124		86	89	83	84		167	168	165	166		175	173	170	168		187	186	184	178		223	230	222	217
IB0374	female	OD	278	271	265	266		250	247	247	250		266	268	271	264		244	236	230	233		172	173	176	173		267	263	258	258		261	257	258	255		292	290	282	280		285	286	279	281

## Sheet: 2ed measurement of ChT
Data base
			SFCT (μm)					Superior 1 mm (μm)					Superior 3 mm (μm)					Nasal 1 mm (μm)					Nasal 3 mm (μm)					Inferior 1 mm (μm)					Inferior 3 mm (μm)					Temporal 1 mm (μm)					Temporal 3 mm (μm)
ID	GENDER	EYE	baseline	0 min	30 min	60 min		baseline	0 min	30 min	60 min		baseline	0 min	30 min	60 min		baseline	0 min	30 min	60 min		baseline	0 min	30 min	60 min		baseline	0 min	30 min	60 min		baseline	0 min	30 min	60 min		baseline	0 min	30 min	60 min		baseline	0 min	30 min	60 min
IB0318	male	OD	267	263	248	253		296	296	293	293		290	287	287	287		232	233	230	229		162	162	162	159		269	266	263	263		266	263	257	260		284	284	278	281		290	287	287	287
IB0319	female	OD	152	154	148	142		164	164	164	164		167	170	167	164		120	120	117	117		62	65	62	67		170	170	170	167		164	164	167	161		164	167	167	161		222	222	225	219
IB0320	male	OD	290	287	269	272		287	307	287	284		261	272	255	269		266	263	252	261		184	187	184	181		299	313	299	302		319	337	316	319		331	334	325	322		275	278	269	272
IB0321	female	OD	256	250	240	244		308	305	299	311		367	373	364	373		234	231	225	231		123	129	114	117		231	231	224	234		253	252	253	256		268	281	259	265		339	342	333	339
IB0322	female	OD	223	210	210	204		244	241	244	244		281	272	278	278		198	198	198	198		145	139	142	142		222	222	228	228		287	290	293	284		256	250	256	250		256	262	262	262
IB0323	female	OD	153	147	144	144		156	153	159	156		175	172	172	175		104	101	104	101		70	70	70	70		175	165	178	175		150	150	156	159		168	165	172	175		181	175	184	187
IB0325	female	OD	346	343	331	334		373	376	373	373		417	417	417	417		331	328	319	316		230	233	230	233		364	358	352	370		325	328	322	322		340	337	334	331		313	319	316	319
IB0326	male	OD	252	240	235	234		237	237	234	231		273	270	273	273		219	216	213	213		152	155	152	152		270	264	264	267		277	270	267	267		240	243	237	243		243	240	240	240
IB0327	female	OD	220	217	211	208		271	273	271	268		271	265	262	259		199	187	184	187		135	134	131	134		250	250	247	244		238	235	235	241		253	250	238	235		199	193	190	193
IB0329	female	OD	304	304	295	289		277	274	271	271		253	253	250	247		236	234	228	225		146	146	146	149		263	262	256	253		225	225	219	222		286	280	274	271		280	277	274	277
IB0330	female	OD	321	321	317	315		322	322	319	319		301	304	301	304		277	274	268	274		179	179	179	182		292	286	281	283		247	247	246	250		313	313	308	308		274	269	268	268
IB0331	male	OD	205	195	191	194		213	210	207	207		234	231	231	228		168	165	159	160		90	90	87	90		165	162	156	153		132	135	129	129		195	186	191	180		246	240	234	233
IB0332	female	OD	243	231	228	225		274	268	268	268		267	261	264	270		234	231	222	225		147	144	144	144		204	207	204	210		198	198	195	195		231	228	222	222		237	234	237	237
IB0334	female	OD	379	373	376	367		351	351	351	351		293	296	296	299		333	333	327	324		173	167	167	170		336	339	336	330		280	281	284	281		415	409	409	406		409	409	403	409
IB0337	male	OD	315	317	301	289		317	317	313	310		320	326	320	320		280	277	271	271		167	170	164	167		310	310	304	298		304	301	307	307		313	310	310	298		247	250	243	243
IB0338	female	OD	228	235	214	226		265	268	262	262		253	259	250	250		223	226	214	214		164	164	161	164		232	235	232	226		191	194	191	191		235	259	238	241		268	274	259	262
IB0339	male	OD	223	211	205	202		244	238	235	229		271	262	268	262		217	214	211	208		149	152	152	149		223	220	223	220		182	176	182	179		250	247	244	241		182	182	176	173
IB0341	male	OD	215	213	204	209		201	204	198	201		177	174	174	174		183	183	183	180		116	116	116	113		235	235	235	235		241	238	235	232		247	250	241	244		268	265	262	264
IB0344	male	OD	174	174	171	169		216	219	228	219		237	240	246	237		174	180	180	180		105	108	105	102		168	171	174	168		204	207	210	207		177	186	174	171		225	225	234	231
IB0347	male	OD	251	242	229	235		254	256	254	254		300	307	307	304		195	195	189	186		146	149	142	139		273	276	269	273		229	235	229	232		273	276	273	273		266	269	269	269
IB0348	male	OD	223	219	213	209		195	189	189	192		168	162	162	162		183	180	174	174		94	98	94	94		229	223	219	216		219	216	213	216		277	280	271	271		271	271	265	265
IB0349	male	OD	186	180	173	170		213	213	219	219		228	231	234	231		177	177	177	170		110	113	107	107		219	219	219	213		216	216	216	219		201	207	195	198		216	219	210	213
IB0350	female	OD	186	183	177	177		208	214	211	211		204	208	208	204		161	164	155	155		133	130	130	130		195	195	198	201		201	198	198	198		232	232	228	223		282	287	288	282
IB0351	male	OD	175	171	166	165		195	198	201	195		201	204	201	198		142	142	139	138		81	83	81	81		155	158	161	158		133	130	133	130		208	209	201	198		198	197	201	201
IB0352	male	OD	326	322	315	311		314	314	311	317		339	335	339	339		292	283	283	283		194	197	194	197		286	292	286	283		295	295	295	291		305	307	302	295		265	268	265	268
IB0353	female	OD	249	245	240	237		210	213	210	213		234	234	225	225		222	222	216	211		159	156	162	156		243	240	249	240		267	273	267	267		295	287	289	284		252	261	261	255
IB0354	female	OD	232	227	222	221		237	235	227	235		271	266	271	261		231	230	228	228		171	165	171	165		237	234	225	225		219	219	222	222		243	240	231	234		225	219	225	222
IB0355	female	OD	149	149	140	139		179	179	179	170		247	244	240	240		114	111	111	111		102	99	102	99		163	166	163	160		182	182	179	179		142	142	136	136		210	210	207	203
IB0356	female	OD	287	283	276	274		259	262	262	262		274	274	277	274		255	252	255	246		169	175	166	169		292	292	289	292		259	259	255	259		305	308	302	305		366	366	366	363
IB0360	male	OD	195	189	180	185		192	186	189	189		183	180	183	186		171	168	162	168		111	111	105	105		201	192	198	198		195	195	192	198		186	180	174	174		177	183	186	183
IB0361	female	OD	238	235	229	229		243	241	236	237		290	288	289	287		198	201	189	191		137	137	137	134		239	239	236	236		241	240	237	236		258	254	247	244		265	271	265	264
IB0362	male	OD	150	143	141	141		171	168	168	167		199	194	191	196		145	143	142	140		145	142	142	142		139	137	142	137		153	148	150	147		154	149	146	148		145	149	148	146
IB0365	female	OD	210	206	195	195		180	176	175	171		163	169	168	163		162	163	156	157		102	98	98	98		206	209	205	203		172	169	175	166		228	223	218	220		211	208	197	197
IB0366	female	OD	341	336	324	322		340	336	328	334		362	357	356	354		315	325	315	310		161	158	158	161		335	351	340	346		322	320	322	319		374	372	369	375		366	369	357	364
IB0368	male	OD	267	264	256	256		270	276	268	267		262	270	268	267		249	246	233	237		189	189	183	191		309	303	295	300		295	291	292	294		282	282	276	273		318	312	307	315
IB0370	female	OD	223	219	216	214		224	216	221	221		312	294	307	304		195	195	189	192		105	105	108	102		230	219	218	220		220	218	223	222		256	255	249	249		323	318	323	324
IB0372	female	OD	225	216	210	207		230	227	232	233		187	179	186	183		196	192	191	186		119	111	114	108		232	222	229	219		136	129	125	125		268	262	260	259		242	240	247	243
IB0373	female	OD	169	169	159	164		162	165	166	165		206	200	196	196		140	132	127	128		86	86	86	83		167	169	165	165		174	175	172	174		189	186	179	175		225	225	218	219
IB0374	female	OD	273	269	264	268		247	255	243	247		271	271	268	266		240	236	233	236		167	174	169	171		261	262	261	259		258	261	254	259		291	288	284	283		283	283	275	278
